# Supplementary material for: Research on Physiological Characteristics and Differential Gene Expression of Rice Hybrids and Their Parents under Salt Stress at Seedling Stage
Source: Plants (Basel). 2024 Mar 6;13(5):744. doi: 10.3390/plants13050744 (PMC10934706; doi:10.3390/plants13050744)
Supplement: Supplementary file 1 [file plants-13-00744-s001.zip › Supplementary Tables.xlsx]

## Sheet: Table S1
Table S1. Statistics on fresh weight.
Nacl (days)Serial number	D					B1					DB1
	Repeat 1	Repeat 2	Repeat 3	Repeat 4	Repeat 5	Repeat 1	Repeat 2	Repeat 3	Repeat 4	Repeat 5	Repeat 1	Repeat 2	Repeat 3	Repeat 4	Repeat 5
0	0.211	0.233	0.237	0.244	0.197	0.148	0.145	0.098	0.125	0.126	0.202	0.219	0.206	0.238	0.266
8	0.271	0.252	0.333	0.349	0.272	0.146	0.265	0.206	0.191	0.173	0.206	0.318	0.266	0.306	0.27
12	0.318	0.39	0.36	0.248	0.308	0.225	0.178	0.144	0.205	0.141	0.393	0.303	0.203	0.245	0.239
14+rewater 7d	0.438	0.331	0.367	0.417	0.416	0.129	0.171	0.225	0.161	0.121	0.437	0.39	0.488	0.621	0.543
Nacl (days)Serial number	B					B1					BB1
	Repeat 1	Repeat 2	Repeat 3	Repeat 4	Repeat 5	Repeat 1	Repeat 2	Repeat 3	Repeat 4	Repeat 5	Repeat 1	Repeat 2	Repeat 3	Repeat 4	Repeat 5
0	0.181	0.136	0.113	0.115	0.155	0.193	0.121	0.174	0.139	0.141	0.159	0.153	0.175	0.119	0.157
8	0.216	0.219	0.185	0.233	0.19	0.233	0.201	0.168	0.217	0.178	0.235	0.276	0.26	0.228	0.2
12	0.283	0.26	0.218	0.247	0.234	0.212	0.203	0.158	0.181	0.178	0.315	0.323	0.289	0.253	0.269
14+rewater 7d	0.193	0.186	0.144	0.189	0.164	0.146	0.099	0.137	0.133	0.118	0.311	0.326	0.289	0.306	0.304
Nacl (days)Serial number	E					B1					EB1
	Repeat 1	Repeat 2	Repeat 3	Repeat 4	Repeat 5	Repeat 1	Repeat 2	Repeat 3	Repeat 4	Repeat 5	Repeat 1	Repeat 2	Repeat 3	Repeat 4	Repeat 5
0	0.152	0.181	0.195	0.164	0.174	0.156	0.174	0.202	0.148	0.247	0.215	0.189	0.182	0.172	0.209
8	0.215	0.188	0.171	0.109	0.145	0.177	0.2	0.167	0.122	0.112	0.23	0.215	0.228	0.252	0.216
12	0.17	0.178	0.158	0.21	0.16	0.162	0.154	0.214	0.264	0.204	0.23	0.266	0.183	0.166	0.292
14+rewater 7d	0.136	0.09	0.094	0.145	0.11	0.235	0.185	0.107	0.132	0.169	0.324	0.295	0.2	0.356	0.374
Nacl (days)Serial number	G					D1					GD1
	Repeat 1	Repeat 2	Repeat 3	Repeat 4	Repeat 5	Repeat 1	Repeat 2	Repeat 3	Repeat 4	Repeat 5	Repeat 1	Repeat 2	Repeat 3	Repeat 4	Repeat 5
0	0.18	0.159	0.188	0.198	0.158	0.235	0.222	0.269	0.222	0.202	0.209	0.27	0.188	0.187	0.236
8	0.282	0.238	0.224	0.258	0.213	0.29	0.302	0.218	0.27	0.188	0.367	0.273	0.265	0.324	0.252
12	0.233	0.273	0.218	0.196	0.182	0.283	0.248	0.262	0.315	0.258	0.371	0.24	0.303	0.231	0.293
14+rewater 7d	0.156	0.228	0.197	0.221	0.149	0.132	0.156	0.18	0.198	0.135	0.449	0.439	0.485	0.418	0.484
Nacl (days)Serial number	G					E1					GE1
	Repeat 1	Repeat 2	Repeat 3	Repeat 4	Repeat 5	Repeat 1	Repeat 2	Repeat 3	Repeat 4	Repeat 5	Repeat 1	Repeat 2	Repeat 3	Repeat 4	Repeat 5
0	0.175	0.144	0.16	0.203	0.169	0.248	0.294	0.242	0.274	0.276	0.204	0.22	0.218	0.228	0.227
8	0.245	0.235	0.228	0.212	0.227	0.327	0.357	0.401	0.339	0.379	0.313	0.168	0.268	0.292	0.291
12	0.305	0.263	0.223	0.247	0.264	0.246	0.358	0.341	0.235	0.277	0.189	0.36	0.262	0.222	0.233
14+rewater 7d	0.177	0.14	0.199	0.207	0.109	0.242	0.143	0.153	0.194	0.11	0.306	0.382	0.307	0.449	0.4
Nacl (days)Serial number	G					G1					GG1
	Repeat 1	Repeat 2	Repeat 3	Repeat 4	Repeat 5	Repeat 1	Repeat 2	Repeat 3	Repeat 4	Repeat 5	Repeat 1	Repeat 2	Repeat 3	Repeat 4	Repeat 5
0	0.195	0.165	0.195	0.168	0.185	0.177	0.188	0.168	0.18	0.178	0.182	0.162	0.123	0.124	0.208
8	0.197	0.189	0.26	0.292	0.167	0.352	0.173	0.267	0.216	0.254	0.221	0.144	0.299	0.172	0.168
12	0.204	0.298	0.172	0.247	0.285	0.227	0.301	0.264	0.202	0.184	0.266	0.273	0.334	0.238	0.15
14+rewater 7d	0.17	0.181	0.119	0.094	0.173	0.101	0.113	0.085	0.126	0.131	0.257	0.289	0.382	0.293	0.306

## Sheet: Table S2
Table S2. Statistics on Salinity tolerant index.
Serial number	Method	Days	Dry weight					Mean	SD	Salinity tolerant index (％)
			Repeat 1	Repeat 2	Repeat 3	Repeat 4	Repeat 5
D	control condition	12	0.08	0.076	0.088	0.065	0.08	0.0778	0.00837854	78.9203
	0.8% Nacl	12	0.062	0.071	0.067	0.044	0.063	0.0614	0.0103586
			Repeat 1	Repeat 2	Repeat 3	Repeat 4	Repeat 5
B1	control condition	12	0.066	0.078	0.103	0.102	0.057	0.0812	0.0208255	52.2167
	0.8% Nacl	12	0.051	0.046	0.034	0.051	0.03	0.0424	0.00981326
			Repeat 1	Repeat 2	Repeat 3	Repeat 4	Repeat 5
DB1	control condition	12	0.111	0.108	0.11	0.123	0.105	0.1114	0.0068775	64.2729
	0.8% Nacl	12	0.081	0.067	0.056	0.085	0.069	0.0716	0.0116103
			Repeat 1	Repeat 2	Repeat 3	Repeat 4	Repeat 5
B	control condition	12	0.07	0.064	0.068	0.103	0.077	0.0764	0.0155981	68.3246
	0.8% Nacl	12	0.062	0.062	0.046	0.043	0.048	0.0522	0.0091214
			Repeat 1	Repeat 2	Repeat 3	Repeat 4	Repeat 5
B1	control condition	12	0.1	0.088	0.068	0.072	0.084	0.0824	0.0128374	59.466
	0.8% Nacl	12	0.051	0.053	0.04	0.05	0.051	0.049	0.00514782
			Repeat 1	Repeat 2	Repeat 3	Repeat 4	Repeat 5
BB1	control condition	12	0.046	0.12	0.118	0.091	0.071	0.0892	0.0315389	82.7354
	0.8% Nacl	12	0.076	0.081	0.061	0.074	0.077	0.0738	0.00759605
			Repeat 1	Repeat 2	Repeat 3	Repeat 4	Repeat 5
E	control condition	12	0.112	0.137	0.152	0.116	0.135	0.1304	0.0164104	39.8773
	0.8% Nacl	12	0.051	0.054	0.05	0.041	0.064	0.052	0.00827647
			Repeat 1	Repeat 2	Repeat 3	Repeat 4	Repeat 5
B1	control condition	12	0.071	0.089	0.087	0.068	0.069	0.0768	0.0103053	48.1771
	0.8% Nacl	12	0.035	0.037	0.032	0.045	0.036	0.037	0.00484768
			Repeat 1	Repeat 2	Repeat 3	Repeat 4	Repeat 5
EB1	control condition	12	0.088	0.089	0.088	0.086	0.1	0.0902	0.0055857	51.2195
	0.8% Nacl	12	0.039	0.032	0.053	0.062	0.045	0.0462	0.0117346
			Repeat 1	Repeat 2	Repeat 3	Repeat 4	Repeat 5
G	control condition	12	0.108	0.112	0.098	0.108	0.093	0.1038	0.00794984	58.5742
	0.8% Nacl	12	0.061	0.056	0.058	0.071	0.058	0.0608	0.00597495
			Repeat 1	Repeat 2	Repeat 3	Repeat 4	Repeat 5
D1	control condition	12	0.096	0.102	0.112	0.126	0.108	0.1088	0.0113666	62.1324
	0.8% Nacl	12	0.075	0.058	0.064	0.069	0.072	0.0676	0.00673053
			Repeat 1	Repeat 2	Repeat 3	Repeat 4	Repeat 5
GD1	control condition	12	0.074	0.066	0.07	0.086	0.074	0.074	0.00748331	78.3784
	0.8% Nacl	12	0.062	0.058	0.048	0.062	0.06	0.058	0.00583095
			Repeat 1	Repeat 2	Repeat 3	Repeat 4	Repeat 5
G	control condition	12	0.095	0.139	0.116	0.144	0.114	0.1216	0.0200075	56.5789
	0.8% Nacl	12	0.076	0.065	0.077	0.05	0.076	0.0688	0.011606
			Repeat 1	Repeat 2	Repeat 3	Repeat 4	Repeat 5
E1	control condition	12	0.109	0.152	0.119	0.078	0.141	0.1198	0.028943	34.0568
	0.8% Nacl	12	0.039	0.055	0.032	0.048	0.03	0.0408	0.010616
			Repeat 1	Repeat 2	Repeat 3	Repeat 4	Repeat 5
GE1	control condition	12	0.059	0.064	0.052	0.057	0.067	0.0598	0.00589067	66
	0.8% Nacl	12	0.058	0.04	0.033	0.037	0.032	0.04	0.0105594
			Repeat 1	Repeat 2	Repeat 3	Repeat 4	Repeat 5
G	control condition	12	0.146	0.107	0.109	0.099	0.071	0.1064	0.0268477	47.9323
	0.8% Nacl	12	0.055	0.054	0.066	0.046	0.034	0.051	0.0118743
			Repeat 1	Repeat 2	Repeat 3	Repeat 4	Repeat 5
G1	control condition	12	0.085	0.06	0.106	0.101	0.091	0.0886	0.0179805	55.3047
	0.8% Nacl	12	0.045	0.059	0.035	0.05	0.056	0.049	0.00951315
			Repeat 1	Repeat 2	Repeat 3	Repeat 4	Repeat 5
GG1	control condition	12	0.065	0.106	0.069	0.085	0.063	0.0776	0.0180776	61.5979
	0.8% Nacl	12	0.044	0.062	0.051	0.039	0.043	0.0478	0.00903881

## Sheet: Table S3
Table S3. Statistics on Na+ and K+ content.
Sample No.	Cultivars	Na+(g/kg)	Na+(g/kg)	Na+(g/kg)	K+(g/kg)	K+(g/kg)	K+(g/kg)
2022- HMT-681	CK-Guang-Ba-You-Hua-Zhan	0.829791	0.83387	0.93183	22.5484	22.12	23.3342
2022- HMT-687	CK-Hua-Zhan	0.517337	0.532507	0.624922	21.1306	21.4476	22.2891
2022- HMT-689	CK-R900	0.473832	0.460671	0.567251	29.7036	30.5961	31.1499
2022- HMT-691	CK-Y-Liang-You-900	0.667054	0.664233	0.765643	17.4354	18.4915	18.9635
2022- HMT-693	CK-Guang-Ba-A	1.25562	1.311	1.35562	23.7825	23.258	24.7825
2022- HMT-695	CK-Y58S	0.528825	0.568785	0.648805	17.4623	17.3941	18.4282
2022- HMT-711	Salt-Hua-Zhan	20.7202	21.4337	28.5214	24.9205	24.9658	25.9432
2022- HMT-713	Salt-Guang-Ba-A	20.7202	21.4337	21.177	25.104	24.8032	25.9536
2022- HMT-717	Salt-Guang-Ba-You-Hua-Zhan	16.6432	16.6451	16.7441	24.4575	23.7167	23.5871
2022- HMT-721	Salt-R900	45.1557	47.1474	46.2515	23.0385	24.0114	24.5249
2022- HMT-723	Salt-Y58S	41.3887	43.2782	42.4335	23.118	22.1118	23.6149
2022- HMT-727	Salt-Y-Liang-You-900	27.5313	27.9007	27.816	23.7304	23.1193	24.4248

## Sheet: Table S4
Table S4. The primer sequences used in the experiment.
Primers	Sequence (5’-3’)
q-OsLEA3 F	AATGATTTCCCTTTGGGTC
q-Os LEA3 R	CATCAGTACACATCACCCA
q-OsHKT1;5 F	TGCCACCTTACACCACTTTCG
q-OsHKT1;5 R	TGCCATACGCACTGATAACCTC
q-OsCSD1 F	TTGGAAATGTCACCGCTGGA
q-OsCSD1 R	TTTCCGGTGGTCTTGCTCAG
q-OsSOS1 F	GACACTGGGAATGTTCTATGC
q-OsSOS1 R	CCATGAAGCACCGTGCCTCTCG
q-OsMADS25 F	GAGGAGCATTGTCGGTTGC
q-OsMADS25 R	TTGCCTGTTGTTGTGGTGTAAGT
q-OsACTIN F	CTCAGCACATTCCAGCAGATGTG
q-OsACTIN R	GATAACAGCTCCTCTTGGCTTAGC
